# Supplementary material for: Oleanolic Acid Promotes the Formation of Probiotic Escherichia coli Nissle 1917 (EcN) Biofilm by Inhibiting Bacterial Motility
Source: Microorganisms. 2024 May 29;12(6):1097. doi: 10.3390/microorganisms12061097 (PMC11205495; doi:10.3390/microorganisms12061097)
Supplement: Supplementary file 1 [file microorganisms-12-01097-s001.zip]

Archive with 1 entries (1 files):
- microorganisms-2987478-supplementary.pdf
